# Supplementary material for: HiLand Resource: A Comprehensive Database of Highland Human Populations
Source: Genomics Proteomics Bioinformatics. 2025 Sep 14;23(5):qzaf083. doi: 10.1093/gpbjnl/qzaf083 (PMC12854720; doi:10.1093/gpbjnl/qzaf083)
Supplement: qzaf083_Supplementary_Data [file qzaf083_supplementary_data.zip]

Archive with 4 entries (4 files):
- Supplementary material captions.docx
- Table S1.docx
- Table S2.docx
- Figure S1.pdf
